# Supplementary material for: Salivary Prevotella qPCR Signal as an Exploratory Non-Invasive Adjunct for Rotterdam Phenotype Stratification in Women with Polycystic Ovary Syndrome: A Proof-of-Concept Cross-Sectional Study
Source: Diagnostics (Basel). 2026 Jun 30;16(13):2041. doi: 10.3390/diagnostics16132041 (PMC13361299; doi:10.3390/diagnostics16132041)
Supplement: Supplementary file 1 [file diagnostics-16-02041-s001.zip]

Archive with 1 entries (1 files):
- diagnostics-4364295-supplementary.pdf
